# Supplementary material for: A Novel Phytophthora sojae Resistance Rps12 Gene Mapped to a Genomic Region That Contains Several Rps Genes
Source: PLoS One. 2017 Jan 12;12(1):e0169950. doi: 10.1371/journal.pone.0169950 (PMC5233422; doi:10.1371/journal.pone.0169950)
Supplement: S4 Table — (XLS) [file pone.0169950.s005.xls]

## Sheet: SoyBase_Annotation_Glyma2.0
S4 Table. GO annotation of the predicted genes of the Rps12 region.
Serial Numbers	Genes	Start	Stop	Feature Annotation Type Annotation ID Annotation Text
1	Glyma.18g278100	55964515	55967181	Glyma.18g278100 GO GO:0005515 protein binding
				Glyma.18g278100 GO GO:0005622 intracellular
				Glyma.18g278100 GO GO:0008270 zinc ion binding
				Glyma.18g278100 KOG KOG1601 GATA-4/5/6 transcription factors
				Glyma.18g278100 PFAM PF00643 B-box zinc finger
				Glyma.18g278100 PFAM PF06203 CCT motif
				Glyma.18g278100 AT AT3G02380.1 CONSTANS-like 2
2	Glyma.18g278200	55980551	55984677	Glyma.18g278200 GO GO:0004672 protein kinase activity
				Glyma.18g278200 GO GO:0005515 protein binding
				Glyma.18g278200 GO GO:0005524 ATP binding
				Glyma.18g278200 GO GO:0006468 protein phosphorylation
				Glyma.18g278200 KOG KOG1187 Serine/threonine protein kinase
				Glyma.18g278200 PFAM PF00069 Protein kinase domain
				Glyma.18g278200 PFAM PF00560 Leucine Rich Repeat
				Glyma.18g278200 PFAM PF08263 Leucine rich repeat N-terminal domain
				Glyma.18g278200 Panther PTHR24420 LEUCINE-RICH REPEAT RECEPTOR-LIKE PROTEIN KINASE
				Glyma.18g278200 Panther PTHR24420:SF423
				Glyma.18g278200 AT AT5G16000.1 NSP-interacting kinase 1
3	Glyma.18g278300	55991048	55996455	No Annotation
4	Glyma.18g278400	55998387	56002158	Glyma.18g278400 PFAM PF01535 PPR repeat
				Glyma.18g278400 Panther PTHR24015 FAMILY NOT NAMED
				Glyma.18g278400 Panther PTHR24015:SF20 SUBFAMILY NOT NAMED
				Glyma.18g278400 AT AT3G02490.1 Pentatricopeptide repeat (PPR) superfamily protein
5	Glyma.18g278500	56003106	56004162	Glyma.18g278500 GO GO:0008152 metabolic process
				Glyma.18g278500 GO GO:0016491 oxidoreductase activity
				Glyma.18g278500 KOG KOG0725 Reductases with broad range of substrate specificities
				Glyma.18g278500 PFAM PF00106 short chain dehydrogenase
				Glyma.18g278500 Panther PTHR24322 FAMILY NOT NAMED
				Glyma.18g278500 AT AT3G42960.1 TAPETUM 1
6	Glyma.18g278600	56005545	56006375	Glyma.18g278600 AT AT5G38760.1 Late embryogenesis abundant protein (LEA) family protein
7	Glyma.18g278700	56009037	56009873	Glyma.18g278700 AT AT5G53820.1 Late embryogenesis abundant protein (LEA) family protein
8	Glyma.18g278800	56010994	56013915	Glyma.18g278800 GO GO:0004014 adenosylmethionine decarboxylase activity
				Glyma.18g278800 GO GO:0006597 spermine biosynthetic process
				Glyma.18g278800 GO GO:0008295 spermidine biosynthetic process
				Glyma.18g278800 KOG KOG0788 S-adenosylmethionine decarboxylase
				Glyma.18g278800 PFAM PF01536 Adenosylmethionine decarboxylase
				Glyma.18g278800 Panther PTHR11570 S-ADENOSYLMETHIONINE DECARBOXYLASE
				Glyma.18g278800 AT AT3G02470.1 S-adenosylmethionine decarboxylase
9	Glyma.18g278900	56019403	56022725	Glyma.18g278900 GO GO:0004657 proline dehydrogenase activity
				Glyma.18g278900 GO GO:0006537 glutamate biosynthetic process
				Glyma.18g278900 GO GO:0006562 proline catabolic process
				Glyma.18g278900 GO GO:0055114 oxidation-reduction process
				Glyma.18g278900 KOG KOG0186 Proline oxidase
				Glyma.18g278900 PFAM PF01619 Proline dehydrogenase
				Glyma.18g278900 Panther PTHR13914 PROLINE OXIDASE
				Glyma.18g278900 AT AT5G38710.1 Methylenetetrahydrofolate reductase family protein
10	Glyma.18g279000	56023788	56029617	Glyma.18g279000 KOG KOG3094 Predicted membrane protein
				Glyma.18g279000 PFAM PF03878 YIF1
				Glyma.18g279000 Panther PTHR14083 YIP1 INTERACTING FACTOR HOMOLOG (YIF1 PROTEIN)
				Glyma.18g279000 AT AT1G30890.1 Integral membrane HRF1 family protein
11	Glyma.18g279100	56025028	56025339	No Annotation
12	Glyma.18g279200	56030428	56033542	Glyma.18g279200 GO GO:0003677 DNA binding
				Glyma.18g279200 GO GO:0003899 DNA-directed RNA polymerase activity
				Glyma.18g279200 GO GO:0006351 transcription	DNA-templated
				Glyma.18g279200 KOG KOG3233 RNA polymerase III	subunit C34
				Glyma.18g279200 PFAM PF05158 RNA polymerase Rpc34 subunit
				Glyma.18g279200 Panther PTHR12780 RNA POLYMERASE III (DNA DIRECTED)	39KD SUBUNIT-RELATED
				Glyma.18g279200 AT AT5G23710.1 DNA binding;DNA-directed RNA polymerases
13	Glyma.18g279300	56034493	56035229	Glyma.18g279300 AT AT5G38760.1 Late embryogenesis abundant protein (LEA) family protein
14	Glyma.18g279400	56037130	56041783	Glyma.18g279400 GO GO:0003824 catalytic activity
				Glyma.18g279400 GO GO:0046872 metal ion binding
				Glyma.18g279400 PFAM PF01676 Metalloenzyme superfamily
				Glyma.18g279400 PFAM PF10143 2	3-bisphosphoglycerate-independent phosphoglycerate mutase
				Glyma.18g279400 Panther PTHR12510 TROPONIN C-AKIN-1 PROTEIN
				Glyma.18g279400 Panther PTHR12510:SF2
				Glyma.18g279400 AT AT3G30841.1 Cofactor-independent phosphoglycerate mutase
15	Glyma.18g279500	56042606	56052443	Glyma.18g279500 GO GO:0005515 protein binding
				Glyma.18g279500 KOG KOG1126 DNA-binding cell division cycle control protein
				Glyma.18g279500 PFAM PF00515 Tetratricopeptide repeat
				Glyma.18g279500 Panther PTHR12558 CELL DIVISION CYCLE 16	23	27
				Glyma.18g279500 Panther PTHR12558:SF22
				Glyma.18g279500 AT AT2G20000.1 CDC27 family protein
16	Glyma.18g279600	56054299	56061027	Glyma.18g279600 AT AT1G67170.1
17	Glyma.18g279700	56065123	56066082	Glyma.18g279700 AT AT3G19660.1
18	Glyma.18g279800	56074203	56079359	Glyma.18g279800 PFAM PF03005
				Glyma.18g279800 Panther PTHR13533 FAMILY NOT NAMED
				Glyma.18g279800 Panther PTHR13533:SF3
				Glyma.18g279800 AT AT5G15900.1 TRICHOME BIREFRINGENCE-LIKE 19
19	Glyma.18g279900	56084932	56088020	Glyma.18g279900 PFAM PF03005
				Glyma.18g279900 Panther PTHR13533 FAMILY NOT NAMED
				Glyma.18g279900 Panther PTHR13533:SF3
				Glyma.18g279900 AT AT5G15900.1 TRICHOME BIREFRINGENCE-LIKE 19
20	Glyma.18g280000	56093039	56095398	No Annotation
21	Glyma.18g280100	56094747	56095007	No Annotation
22	Glyma.18g280200	56100685	56107771	Glyma.18g280200 GO GO:0004672 protein kinase activity
				Glyma.18g280200 GO GO:0005524 ATP binding
				Glyma.18g280200 GO GO:0006468 protein phosphorylation
				Glyma.18g280200 KOG KOG1187 Serine/threonine protein kinase
				Glyma.18g280200 PFAM PF00069 Protein kinase domain
				Glyma.18g280200 PFAM PF07714 Protein tyrosine kinase
				Glyma.18g280200 Panther PTHR24420 LEUCINE-RICH REPEAT RECEPTOR-LIKE PROTEIN KINASE
				Glyma.18g280200 Panther PTHR24420:SF644 LEUCINE-RICH REPEAT RECEPTOR-LIKE PROTEIN KINASE PXL1-RELATED
				Glyma.18g280200 AT AT5G38560.1 Protein kinase superfamily protein
23	Glyma.18g280300	56110850	56121368	Glyma.18g280300 GO GO:0005515 protein binding
				Glyma.18g280300 GO GO:0006508 proteolysis
				Glyma.18g280300 GO GO:0008234 cysteine-type peptidase activity
				Glyma.18g280300 GO GO:0043531 ADP binding
				Glyma.18g280300 KOG KOG4658 Apoptotic ATPase
				Glyma.18g280300 PFAM PF00560 Leucine Rich Repeat
				Glyma.18g280300 PFAM PF00931 NB-ARC domain
				Glyma.18g280300 PFAM PF02902 Ulp1 protease family	C-terminal catalytic domain
				Glyma.18g280300 Panther PTHR12438 UBIQUITIN-LIKE PROTEASE PROTEIN 2
				Glyma.18g280300 Panther PTHR12438:SF7 THIOL PROTEASE ULP-4-RELATED
				Glyma.18g280300 AT AT1G09730.1 Cysteine proteinases superfamily protein
24	Glyma.18g280400	56122911	56126419	Glyma.18g280400 GO GO:0043531 ADP binding
				Glyma.18g280400 KOG KOG4658 Apoptotic ATPase
				Glyma.18g280400 PFAM PF00931 NB-ARC domain
				Glyma.18g280400 Panther PTHR23155 LEUCINE-RICH REPEAT-CONTAINING PROTEIN
				Glyma.18g280400 AT AT4G27220.1 NB-ARC domain-containing disease resistance protein
25	Glyma.18g280500	56128100	56135781	Glyma.18g280500 KOG KOG0978 E3 ubiquitin ligase involved in syntaxin degradation
				Glyma.18g280500 AT AT1G67230.1 little nuclei1
26	Glyma.18g280600	56140523	56147728	Glyma.18g280600 GO GO:0044237 cellular metabolic process
				Glyma.18g280600 KOG KOG1467 Translation initiation factor 2B	delta subunit (eIF-2Bdelta/GCD2)
				Glyma.18g280600 PFAM PF01008 Initiation factor 2 subunit family
				Glyma.18g280600 Panther PTHR10233 TRANSLATION INITIATION FACTOR EIF-2B
				Glyma.18g280600 Panther PTHR10233:SF14 TRANSLATION INITIATION FACTOR EIF-2B SUBUNIT DELTA
				Glyma.18g280600 AT AT5G38640.1 NagB/RpiA/CoA transferase-like superfamily protein
27	Glyma.18g280700	56158545	56161978	Glyma.18g280700 PFAM PF03634 TCP family transcription factor
				Glyma.18g280700 AT AT1G67260.1 TCP family transcription factor
28	Glyma.18g280800	56181686	56182443	Glyma.18g280800 PFAM PF08137 DVL family
				Glyma.18g280800 AT AT1G67265.1 ROTUNDIFOLIA like 21
29	Glyma.18g280900	56187448	56189322	Glyma.18g280900 GO GO:0009507 chloroplast
				Glyma.18g280900 GO GO:0016853 isomerase activity
				Glyma.18g280900 PFAM PF06351 Allene oxide cyclase
				Glyma.18g280900 AT AT1G13280.1 allene oxide cyclase 4
30	Glyma.18g281000	56200332	56205303	Glyma.18g281000 Panther PTHR24619 FAMILY NOT NAMED
				Glyma.18g281000 Panther PTHR24619:SF141
				Glyma.18g281000 AT AT5G16030.1
31	Glyma.18g281100	56206467	56208314	Glyma.18g281100 GO GO:0006351 transcription	DNA-templated
				Glyma.18g281100 GO GO:0046983 protein dimerization activity
				Glyma.18g281100 KOG KOG3438 DNA-directed RNA polymerase	subunit L
				Glyma.18g281100 PFAM PF01193 RNA polymerase Rpb3/Rpb11 dimerisation domain
				Glyma.18g281100 Panther PTHR13946 DNA-DIRECTED RNA POLYMERASE I	II	III
				Glyma.18g281100 AT AT2G29540.1 RNApolymerase 14 kDa subunit
32	Glyma.18g281200	56210047	56212089	Glyma.18g281200 KOG KOG2988 60S ribosomal protein L30
				Glyma.18g281200 PFAM PF01248 Ribosomal protein L7Ae/L30e/S12e/Gadd45 family
				Glyma.18g281200 Panther PTHR11449 RIBOSOMAL PROTEIN L30
				Glyma.18g281200 AT AT1G36240.1 Ribosomal protein L7Ae/L30e/S12e/Gadd45 family protein
33	Glyma.18g281300	56213291	56216398	Glyma.18g281300 GO GO:0008080 N-acetyltransferase activity
				Glyma.18g281300 GO GO:0016747 transferase activity	transferring acyl groups other than amino-acyl groups
				Glyma.18g281300 KOG KOG3139 N-acetyltransferase
				Glyma.18g281300 PFAM PF00583 Acetyltransferase (GNAT) family
				Glyma.18g281300 Panther PTHR23091 N-TERMINAL ACETYLTRANSFERASE
				Glyma.18g281300 Panther PTHR23091:SF3
				Glyma.18g281300 AT AT2G38130.1 Acyl-CoA N-acyltransferases (NAT) superfamily protein
34	Glyma.18g281400	56218084	56222243	Glyma.18g281400 GO GO:0003700 sequence-specific DNA binding transcription factor activity
				Glyma.18g281400 GO GO:0006355 regulation of transcription	DNA-templated
				Glyma.18g281400 PFAM PF00847 AP2 domain
				Glyma.18g281400 AT AT5G61890.1 Integrase-type DNA-binding superfamily protein
35	Glyma.18g281500	56234929	56241066	Glyma.18g281500 GO GO:0005515 protein binding
				Glyma.18g281500 GO GO:0006508 proteolysis
				Glyma.18g281500 GO GO:0008234 cysteine-type peptidase activity
				Glyma.18g281500 GO GO:0043531 ADP binding
				Glyma.18g281500 KOG KOG4658 Apoptotic ATPase
				Glyma.18g281500 PFAM PF00560 Leucine Rich Repeat
				Glyma.18g281500 PFAM PF00931 NB-ARC domain
				Glyma.18g281500 PFAM PF02902 Ulp1 protease family	C-terminal catalytic domain
				Glyma.18g281500 Panther PTHR12438 UBIQUITIN-LIKE PROTEASE PROTEIN 2
				Glyma.18g281500 Panther PTHR12438:SF7 THIOL PROTEASE ULP-4-RELATED
				Glyma.18g281500 AT AT1G09730.1 Cysteine proteinases superfamily protein
36	Glyma.18g281600	56245668	56252626	Glyma.18g281600 GO GO:0005515 protein binding
				Glyma.18g281600 GO GO:0006508 proteolysis
				Glyma.18g281600 GO GO:0008234 cysteine-type peptidase activity
				Glyma.18g281600 GO GO:0043531 ADP binding
				Glyma.18g281600 KOG KOG4658 Apoptotic ATPase
				Glyma.18g281600 PFAM PF00560 Leucine Rich Repeat
				Glyma.18g281600 PFAM PF00931 NB-ARC domain
				Glyma.18g281600 PFAM PF02902 Ulp1 protease family	C-terminal catalytic domain
				Glyma.18g281600 Panther PTHR12438 UBIQUITIN-LIKE PROTEASE PROTEIN 2
				Glyma.18g281600 Panther PTHR12438:SF7 THIOL PROTEASE ULP-4-RELATED
				Glyma.18g281600 AT AT1G09730.1 Cysteine proteinases superfamily protein
37	Glyma.18g281700	56264735	56272703	Glyma.18g281700 GO GO:0003677 DNA binding
				Glyma.18g281700 GO GO:0005515 protein binding
				Glyma.18g281700 GO GO:0006508 proteolysis
				Glyma.18g281700 GO GO:0008234 cysteine-type peptidase activity
				Glyma.18g281700 GO GO:0043531 ADP binding
				Glyma.18g281700 KOG KOG4658 Apoptotic ATPase
				Glyma.18g281700 PFAM PF00560 Leucine Rich Repeat
				Glyma.18g281700 PFAM PF00931 NB-ARC domain
				Glyma.18g281700 PFAM PF02892 BED zinc finger
				Glyma.18g281700 PFAM PF02902 Ulp1 protease family	C-terminal catalytic domain
				Glyma.18g281700 Panther PTHR12438 UBIQUITIN-LIKE PROTEASE PROTEIN 2
				Glyma.18g281700 Panther PTHR12438:SF7 THIOL PROTEASE ULP-4-RELATED
				Glyma.18g281700 AT AT1G09730.1 Cysteine proteinases superfamily protein
38	Glyma.18g281800	56277508	56281665	Glyma.18g281800 AT AT2G33550.1 Homeodomain-like superfamily protein
39	Glyma.18g281900	56285101	56285349	No Annotation
40	Glyma.18g282000	56284904	56294543	Glyma.18g282000 GO GO:0005515 protein binding
				Glyma.18g282000 GO GO:0005543 phospholipid binding
				Glyma.18g282000 GO GO:0005737 cytoplasm
				Glyma.18g282000 GO GO:0008060 ARF GTPase activator activity
				Glyma.18g282000 GO GO:0008270 zinc ion binding
				Glyma.18g282000 GO GO:0032312 regulation of ARF GTPase activity
				Glyma.18g282000 KOG KOG0521 Putative GTPase activating proteins (GAPs)
				Glyma.18g282000 PFAM PF00023 Ankyrin repeat
				Glyma.18g282000 PFAM PF00169 PH domain
				Glyma.18g282000 PFAM PF01412 Putative GTPase activating protein for Arf
				Glyma.18g282000 PFAM PF03114 BAR domain
				Glyma.18g282000 Panther PTHR23180 CENTAURIN/ARF
				Glyma.18g282000 Panther PTHR23180:SF22
				Glyma.18g282000 AT AT5G13300.1 ARF GTPase-activating protein
41	Glyma.18g282100	56297226	56300254	Glyma.18g282100 GO GO:0004672 protein kinase activity
				Glyma.18g282100 GO GO:0005524 ATP binding
				Glyma.18g282100 GO GO:0006468 protein phosphorylation
				Glyma.18g282100 KOG KOG1187 Serine/threonine protein kinase
				Glyma.18g282100 PFAM PF00069 Protein kinase domain
				Glyma.18g282100 Panther PTHR24420 LEUCINE-RICH REPEAT RECEPTOR-LIKE PROTEIN KINASE
				Glyma.18g282100 Panther PTHR24420:SF919
				Glyma.18g282100 AT AT5G13290.2 Protein kinase superfamily protein
42	Glyma.18g282200	56302289	56306074	Glyma.18g282200 GO GO:0004185 serine-type carboxypeptidase activity
				Glyma.18g282200 GO GO:0006508 proteolysis
				Glyma.18g282200 KOG KOG1282 Serine carboxypeptidases (lysosomal cathepsin A)
				Glyma.18g282200 PFAM PF00450 Serine carboxypeptidase
				Glyma.18g282200 Panther PTHR11802 SERINE PROTEASE FAMILY S10 SERINE CARBOXYPEPTIDASE
				Glyma.18g282200 Panther PTHR11802:SF8 SERINE CARBOXYPEPTIDASE-LIKE 20-RELATED
				Glyma.18g282200 AT AT1G28110.1 serine carboxypeptidase-like 45
43	Glyma.18g282300	56314597	56321592	Glyma.18g282300 GO GO:0005515 protein binding
				Glyma.18g282300 PFAM PF00533 BRCA1 C Terminus (BRCT) domain
				Glyma.18g282300 PFAM PF03031 NLI interacting factor-like phosphatase
				Glyma.18g282300 Panther PTHR23081 RNA POLYMERASE II CTD PHOSPHATASE
				Glyma.18g282300 AT AT2G33540.1 C-terminal domain phosphatase-like 3
44	Glyma.18g282400	56323046	56324310	Glyma.18g282400 GO GO:0005515 protein binding
				Glyma.18g282400 KOG KOG4374 RNA-binding protein Bicaudal-C
				Glyma.18g282400 PFAM PF00536 SAM domain (Sterile alpha motif)
				Glyma.18g282400 Panther PTHR10627 SCP160
				Glyma.18g282400 AT AT3G48800.1 Sterile alpha motif (SAM) domain-containing protein
45	Glyma.18g282500	56330046	56339511	Glyma.18g282500 Panther PTHR10825 RING FINGER DOMAIN-CONTAINING	POLYCOMB GROUP COMPONENT
				Glyma.18g282500 Panther PTHR10825:SF3 E3 UBIQUITIN PROTEIN LIGASE DRIP1-RELATED
				Glyma.18g282500 AT AT5G13250.1 RING finger protein
	The four clusters of eight NBS-LRR-type genes are highlighted in yellow. The physical (start and stop) positions of the predicted genes were shown in base pairs (bp).
